# Supplementary material for: Exploration of the effects of Tai Chi practice on lower limb corticomuscular coherence during balance-demanding virtual reality conditions in older adults
Source: Front Aging Neurosci. 2025 Jun 23;17:1554000. doi: 10.3389/fnagi.2025.1554000 (PMC12230000; doi:10.3389/fnagi.2025.1554000)
Supplement: Supplementary file 1 [file Table_1.xlsx]

## Sheet: TableS1. Coherence
Table S1 Coherence Peaks and Power Peaks
		YA	OA	TCP
Coherence Peaks	β	21.5 ± 5.39	21.6 ± 5.37	21.7 ± 5.38
	γ	37.9 ± 4.48	38.0 ± 4.50	28.0 ± 4.49
EEG Power Spectral Peaks	β	14.3 ± 3.22	15.5 ± 2.88	15.2 ± 2.94
	γ	31.9 ± 1.72	32.0 ± 1.66	31.7 ± 1.46
EMG Power Spectral Peaks	β	18.0 ± 5.29	16.0 ± 4.63	16.4 ± 5.26
	γ	35.6 ± 4.27	35.3 ± 4.29	34.7 ± 3.87

## Sheet: TableS2. β_posthoc t-test
Table S2 β CMC Posthoc t-tests		Signif. codes: *** = p < 0.001, ** = p < 0.01, * = p < 0.05
Single Effect
Condition	contrast	estimate	SE	df	t.ratio	p.value
	Ground - Height	-0.000216	0.000346	1350	-0.624	0.9244
	Ground - Ground with Perturbation	0.000615	0.000359	1383	1.712	0.3176
	Ground - Height with Perturbation	-0.000341	0.000353	1383	-0.966	0.7685
	Height - Ground with Perturbation	0.000831	0.000358	1383	2.323	0.0933	.
	Height - Height with Perturbation	-0.000125	0.000351	1383	-0.356	0.9846
	Ground with Perturbation - Height with Perturbation	-0.000956	0.000354	1350	-2.7	0.0354	*
Muscle	contrast	estimate	SE	df	t.ratio	p.value
	1_TA - 2_GA	-0.000915	0.000303	1350	-3.014	0.0074	**
	1_TA - 3_S	-0.001327	0.000304	1350	-4.359	<.0001	***
	2_GA - 3_S	-0.000412	0.000302	1350	-1.366	0.3591
Two-way Interaction Effect
Cohort: Condition	Cohort = 1_OA:
	contrast	estimate	SE	df	t.ratio	p.value
	Ground - Height	-0.00131	0.00065	1349	-2.011	0.1845
	Ground - Ground with Perturbation	-0.00122	0.000653	1373	-1.874	0.2395
	Ground - Height with Perturbation	-0.00228	0.000649	1371	-3.519	0.0025	**
	Height - Ground with Perturbation	8.22e-05	0.000653	1373	0.126	0.9993
	Height - Height with Perturbation	-0.000978	0.000649	1371	-1.507	0.4337
	Ground with Perturbation - Height with Perturbation	-0.00106	0.000617	1350	-1.718	0.3146
	Cohort = 2_TCP:
	contrast	estimate	SE	df	t.ratio	p.value
	Ground - Height	0.000604	0.000561	1351	1.076	0.7043
	Ground - Ground with Perturbation	0.00149	0.000594	1372	2.504	0.0598	.
	Ground - Height with Perturbation	0.000381	0.000579	1372	0.659	0.9125
	Height - Ground with Perturbation	0.000885	0.000587	1370	1.506	0.434
	Height - Height with Perturbation	-0.000222	0.000572	1370	-0.389	0.98
	Ground with Perturbation - Height with Perturbation	-0.00111	0.000597	1350	-1.856	0.2479
	Cohort = 3_YA:
	contrast	estimate	SE	df	t.ratio	p.value
	Ground - Height	5.45e-05	0.000585	1349	0.093	0.9997
	Ground - Ground with Perturbation	0.00158	0.000617	1370	2.562	0.0513	.
	Ground - Height with Perturbation	0.00088	0.000603	1370	1.458	0.4636
	Height - Ground with Perturbation	0.00153	0.000616	1372	2.476	0.0642	.
	Height - Height with Perturbation	0.000825	0.000603	1373	1.369	0.5193
	Ground with Perturbation - Height with Perturbation	-0.0007	0.000626	1351	-1.119	0.6778
	Condition = Ground
	contrast	estimate	SE	df	t.ratio	p.value
	1_OA - 2_TCP	-0.00184	0.000758	140	-2.43	0.043	*
	1_OA - 3_YA	-0.00198	0.000771	137	-2.573	0.0298	*
	2_TCP - 3_YA	-0.000141	0.000723	125	-0.195	0.9792
	Condition = Height
	contrast	estimate	SE	df	t.ratio	p.value
	1_OA - 2_TCP	6.7e-05	0.000753	137	0.089	0.9957
	1_OA - 3_YA	-0.000624	0.00077	137	-0.81	0.6978
	2_TCP - 3_YA	-0.00069	0.000717	121	-0.963	0.6015
	Condition = Ground with Perturbation
	contrast	estimate	SE	df	t.ratio	p.value
	1_OA - 2_TCP	0.000869	0.000762	145	1.141	0.4904
	1_OA - 3_YA	0.00082	0.000779	144	1.052	0.5457
	2_TCP - 3_YA	-4.99e-05	0.000769	151	-0.065	0.9977
	Condition = Height with Perturbation
	contrast	estimate	SE	df	t.ratio	p.value
	1_OA - 2_TCP	0.000823	0.000746	134	1.102	0.5142
	1_OA - 3_YA	0.00118	0.000765	134	1.542	0.2749
	2_TCP - 3_YA	0.000357	0.000746	135	0.479	0.8815
Condition: Muscle	Muscle = 1_TA:
	contrast	estimate	SE	df	t.ratio	p.value
	Ground - Height	0.000122	0.000602	1351	0.202	0.9971
	Ground - Ground with Perturbation	0.00125	0.000628	1367	1.998	0.1892
	Ground - Height with Perturbation	0.000187	0.000608	1367	0.307	0.9899
	Height - Ground with Perturbation	0.00113	0.000622	1366	1.821	0.264
	Height - Height with Perturbation	6.53e-05	0.000602	1366	0.108	0.9995
	Ground with Perturbation - Height with Perturbation	-0.00107	0.000622	1352	-1.715	0.3161
	Muscle = 2_GA:
	contrast	estimate	SE	df	t.ratio	p.value
	Ground - Height	1.65e-05	0.000597	1349	0.028	1
	Ground - Ground with Perturbation	0.0024	0.000607	1366	3.949	0.0005	***
	Ground - Height with Perturbation	0.000717	0.000603	1366	1.189	0.6342
	Height - Ground with Perturbation	0.00238	0.000606	1366	3.929	0.0005	***
	Height - Height with Perturbation	0.000701	0.000602	1366	1.163	0.6502
	Ground with Perturbation - Height with Perturbation	-0.00168	0.000606	1350	-2.773	0.0287	*
	Muscle = 3_S:
	contrast	estimate	SE	df	t.ratio	p.value
	Ground - Height	-0.000786	0.0006	1350	-1.311	0.556
	Ground - Ground with Perturbation	-0.00181	0.000614	1366	-2.946	0.0172	*
	Ground - Height with Perturbation	-0.00193	0.000604	1365	-3.189	0.008	**
	Height - Ground with Perturbation	-0.00102	0.000613	1367	-1.667	0.3418
	Height - Height with Perturbation	-0.00114	0.000604	1366	-1.89	0.2326
	Ground with Perturbation - Height with Perturbation	-0.000119	0.000611	1350	-0.195	0.9974
	Condition = Ground
	contrast	estimate	SE	df	t.ratio	p.value
	1_TA - 2_GA	-0.001307	0.000603	1351	-2.167	0.0773	.
	1_TA - 3_S	0.000194	0.000604	1351	0.321	0.9449
	2_GA - 3_S	0.001501	0.0006	1349	2.503	0.0332	*
	Condition = Height
	contrast	estimate	SE	df	t.ratio	p.value
	1_TA - 2_GA	-0.001412	0.000596	1349	-2.368	0.0473	*
	1_TA - 3_S	-0.000714	0.000598	1349	-1.195	0.4563
	2_GA - 3_S	0.000698	0.000598	1349	1.168	0.4724
	Condition = Ground with Perturbation
	contrast	estimate	SE	df	t.ratio	p.value
	1_TA - 2_GA	-0.000163	0.000626	1353	-0.26	0.9634
	1_TA - 3_S	-0.002868	0.000631	1353	-4.544	<.0001	***
	2_GA - 3_S	-0.002705	0.000615	1350	-4.396	<.0001	***
	Condition = Height with Perturbation
	contrast	estimate	SE	df	t.ratio	p.value
	1_TA - 2_GA	-0.000777	0.000602	1349	-1.29	0.4011
	1_TA - 3_S	-0.00192	0.000602	1349	-3.189	0.0042	**
	2_GA - 3_S	-0.001143	0.000602	1349	-1.899	0.1394
Three-way Interaction Effect
Cohort: Condition: Muscle	Cohort = 1_OA, Muscle = 1_TA:
	Condition_pairwise	estimate	SE	df	t.ratio	p.value
	Ground - Height	-0.00234	0.001125	1349	-2.081	0.0376	*
	Ground - Ground with Perturbation	-0.00368	0.001118	1375	-3.293	0.001	***
	Ground - Height with Perturbation	-0.00435	0.001104	1377	-3.941	0.0001	***
	Height - Ground with Perturbation	-0.00134	0.001118	1375	-1.199	0.2307
	Height - Height with Perturbation	-0.00201	0.001104	1377	-1.819	0.0691	.
	Ground with Perturbation - Height with Perturbation	-0.000668	0.001077	1350	-0.62	0.5352
	Cohort = 2_TCP, Muscle = 1_TA:
	Condition_pairwise	estimate	SE	df	t.ratio	p.value
	Ground - Height	-8.29e-05	0.000985	1353	-0.084	0.9329
	Ground - Ground with Perturbation	0.000666	0.001064	1364	0.626	0.5315
	Ground - Height with Perturbation	-0.000143	0.001011	1362	-0.142	0.8872
	Height - Ground with Perturbation	0.000749	0.00104	1358	0.72	0.4714
	Height - Height with Perturbation	-6.04e-05	0.000986	1357	-0.061	0.9511
	Ground with Perturbation - Height with Perturbation	-0.000809	0.00106	1351	-0.764	0.445
	Cohort = 3_YA, Muscle = 1_TA:
	Condition_pairwise	estimate	SE	df	t.ratio	p.value
	Ground - Height	0.00279	0.001013	1350	2.754	0.006	**
	Ground - Ground with Perturbation	0.00678	0.001078	1361	6.289	<.0001	***
	Ground - Height with Perturbation	0.00505	0.001043	1359	4.845	<.0001	***
	Height - Ground with Perturbation	0.00399	0.001072	1362	3.719	0.0002	***
	Height - Height with Perturbation	0.00226	0.001037	1358	2.184	0.0291	*
	Ground with Perturbation - Height with Perturbation	-0.00172	0.001096	1354	-1.573	0.116
	Cohort = 1_OA, Muscle = 2_GA:
	Condition_pairwise	estimate	SE	df	t.ratio	p.value
	Ground - Height	0.00177	0.001125	1349	1.569	0.1169
	Ground - Ground with Perturbation	0.00451	0.001104	1377	4.084	<.0001	***
	Ground - Height with Perturbation	0.00131	0.001104	1377	1.19	0.2344
	Height - Ground with Perturbation	0.00274	0.001104	1377	2.485	0.0131	*
	Height - Height with Perturbation	-0.000452	0.001104	1377	-0.41	0.6821
	Ground with Perturbation - Height with Perturbation	-0.0032	0.001061	1349	-3.012	0.0026	**
	Cohort = 2_TCP, Muscle = 2_GA:
	Condition_pairwise	estimate	SE	df	t.ratio	p.value
	Ground - Height	0.000532	0.000965	1350	0.551	0.5816
	Ground - Ground with Perturbation	0.00354	0.001012	1359	3.495	0.0005	***
	Ground - Height with Perturbation	0.00191	0.000991	1358	1.926	0.0544	.
	Height - Ground with Perturbation	0.00301	0.001007	1358	2.985	0.0029	**
	Height - Height with Perturbation	0.00138	0.000986	1357	1.397	0.1627
	Ground with Perturbation - Height with Perturbation	-0.00163	0.001027	1350	-1.586	0.113
	Cohort = 3_YA, Muscle = 2_GA:
	Condition_pairwise	estimate	SE	df	t.ratio	p.value
	Ground - Height	-0.00225	0.001006	1349	-2.233	0.0257	*
	Ground - Ground with Perturbation	-0.000852	0.001037	1358	-0.822	0.4113
	Ground - Height with Perturbation	-0.00107	0.001037	1358	-1.033	0.302
	Height - Ground with Perturbation	0.0014	0.001037	1358	1.346	0.1784
	Height - Height with Perturbation	0.00118	0.001037	1358	1.136	0.2563
	Ground with Perturbation - Height with Perturbation	-0.000218	0.001061	1349	-0.206	0.8369
	Cohort = 1_OA, Muscle = 3_S:
	Condition_pairwise	estimate	SE	df	t.ratio	p.value
	Ground - Height	-0.00334	0.001125	1349	-2.97	0.003	**
	Ground - Ground with Perturbation	-0.0045	0.001112	1377	-4.046	0.0001	***
	Ground - Height with Perturbation	-0.00382	0.001104	1377	-3.457	0.0006	***
	Height - Ground with Perturbation	-0.00116	0.001112	1377	-1.04	0.2987
	Height - Height with Perturbation	-0.000473	0.001104	1377	-0.429	0.6683
	Ground with Perturbation - Height with Perturbation	0.000683	0.001069	1350	0.639	0.5231
	Cohort = 2_TCP, Muscle = 3_S:
	Condition_pairwise	estimate	SE	df	t.ratio	p.value
	Ground - Height	0.00136	0.000965	1350	1.411	0.1585
	Ground - Ground with Perturbation	0.000261	0.000998	1358	0.262	0.7935
	Ground - Height with Perturbation	-0.000621	0.000991	1358	-0.627	0.5309
	Height - Ground with Perturbation	-0.0011	0.000992	1357	-1.109	0.2675
	Height - Height with Perturbation	-0.00198	0.000986	1357	-2.012	0.0444	*
	Ground with Perturbation - Height with Perturbation	-0.000883	0.001013	1350	-0.871	0.3838
	Cohort = 3_YA, Muscle = 3_S:
	Condition_pairwise	estimate	SE	df	t.ratio	p.value
	Ground - Height	-0.000379	0.00102	1350	-0.371	0.7105
	Ground - Ground with Perturbation	-0.00119	0.001076	1355	-1.103	0.2702
	Ground - Height with Perturbation	-0.00134	0.001042	1355	-1.291	0.197
	Height - Ground with Perturbation	-0.000808	0.001077	1359	-0.75	0.4533
	Height - Height with Perturbation	-0.000966	0.001043	1359	-0.926	0.3545
	Ground with Perturbation - Height with Perturbation	-0.000158	0.001094	1350	-0.145	0.8851
	Condition = Ground, Muscle = 1_TA:
	Cohort_pairwise	estimate	SE	df	t.ratio	p.value
	1_OA - 2_TCP	-0.00285	0.00116	592	-2.457	0.0143	*
	1_OA - 3_YA	-0.0064	0.00117	572	-5.478	<.0001	***
	2_TCP - 3_YA	-0.00355	0.0011	542	-3.214	0.0014	**
	Condition = Height, Muscle = 1_TA:
	Cohort_pairwise	estimate	SE	df	t.ratio	p.value
	1_OA - 2_TCP	-0.000592	0.00114	567	-0.52	0.6035
	1_OA - 3_YA	-0.00127	0.00116	565	-1.091	0.2756
	2_TCP - 3_YA	-0.000677	0.00108	507	-0.629	0.5293
	Condition = Ground with Perturbation, Muscle = 1_TA:
	Cohort_pairwise	estimate	SE	df	t.ratio	p.value
	1_OA - 2_TCP	0.0015	0.00119	638	1.26	0.2081
	1_OA - 3_YA	0.00406	0.0012	613	3.378	0.0008	***
	2_TCP - 3_YA	0.00256	0.00121	658	2.125	0.034	*
	Condition = Height with Perturbation, Muscle = 1_TA:
	Cohort_pairwise	estimate	SE	df	t.ratio	p.value
	1_OA - 2_TCP	0.00136	0.00113	556	1.204	0.2292
	1_OA - 3_YA	0.003	0.00116	559	2.599	0.0096	**
	2_TCP - 3_YA	0.00165	0.00113	560	1.463	0.1441
	Condition = Ground, Muscle = 2_GA:
	Cohort_pairwise	estimate	SE	df	t.ratio	p.value
	1_OA - 2_TCP	0.000537	0.00114	573	0.47	0.6388
	1_OA - 3_YA	0.00289	0.00116	565	2.483	0.0133	*
	2_TCP - 3_YA	0.00235	0.00108	514	2.174	0.0302	*
	Condition = Height, Muscle = 2_GA:
	Cohort_pairwise	estimate	SE	df	t.ratio	p.value
	1_OA - 2_TCP	-0.000696	0.00114	567	-0.612	0.5411
	1_OA - 3_YA	-0.00113	0.00116	565	-0.969	0.3329
	2_TCP - 3_YA	-0.00043	0.00108	507	-0.4	0.6893
	Condition = Ground with Perturbation, Muscle = 2_GA:
	Cohort_pairwise	estimate	SE	df	t.ratio	p.value
	1_OA - 2_TCP	-0.000434	0.00115	580	-0.379	0.7052
	1_OA - 3_YA	-0.00247	0.00116	559	-2.14	0.0328	*
	2_TCP - 3_YA	-0.00204	0.00115	584	-1.781	0.0754	.
	Condition = Height with Perturbation, Muscle = 2_GA:
	Cohort_pairwise	estimate	SE	df	t.ratio	p.value
	1_OA - 2_TCP	0.00113	0.00113	556	1.005	0.3153
	1_OA - 3_YA	0.000503	0.00116	559	0.435	0.6637
	2_TCP - 3_YA	-0.00063	0.00113	560	-0.559	0.5765
	Condition = Ground, Muscle = 3_S:
	Cohort_pairwise	estimate	SE	df	t.ratio	p.value
	1_OA - 2_TCP	-0.00322	0.00114	573	-2.812	0.0051	**
	1_OA - 3_YA	-0.00244	0.00117	572	-2.088	0.0373	*
	2_TCP - 3_YA	0.000776	0.00109	522	0.714	0.4753
	Condition = Height, Muscle = 3_S:
	Cohort_pairwise	estimate	SE	df	t.ratio	p.value
	1_OA - 2_TCP	0.00149	0.00114	567	1.308	0.1915
	1_OA - 3_YA	0.000525	0.00117	572	0.449	0.6534
	2_TCP - 3_YA	-0.000964	0.00108	516	-0.891	0.3733
	Condition = Ground with Perturbation, Muscle = 3_S:
	Cohort_pairwise	estimate	SE	df	t.ratio	p.value
	1_OA - 2_TCP	0.00154	0.00114	573	1.355	0.1761
	1_OA - 3_YA	0.000873	0.00119	607	0.731	0.465
	2_TCP - 3_YA	-0.000671	0.00116	609	-0.577	0.5642
	Condition = Height with Perturbation, Muscle = 3_S:
	Cohort_pairwise	estimate	SE	df	t.ratio	p.value
	1_OA - 2_TCP	-2.12e-05	0.00113	556	-0.019	0.985
	1_OA - 3_YA	3.18e-05	0.00116	559	0.028	0.9781
	2_TCP - 3_YA	5.3e-05	0.00113	560	0.047	0.9625
	Condition = Ground, Cohort = 1_OA:
	Muscle_pairwise	estimate	SE	df	t.ratio	p.value
	1_TA - 2_GA	-0.00553	0.001125	1349	-4.916	<.0001	***
	1_TA - 3_S	-0.001	0.001125	1349	-0.893	0.372
	2_GA - 3_S	0.00453	0.001125	1349	4.023	0.0001	***
	Condition = Height, Cohort = 1_OA:
	Muscle_pairwise	estimate	SE	df	t.ratio	p.value
	1_TA - 2_GA	-0.00142	0.001125	1349	-1.266	0.2057
	1_TA - 3_S	-0.00201	0.001125	1349	-1.782	0.0749	.
	2_GA - 3_S	-0.000581	0.001125	1349	-0.516	0.6058
	Condition = Ground with Perturbation, Cohort = 1_OA:				:
	Muscle_pairwise	estimate	SE	df	t.ratio	p.value
	1_TA - 2_GA	0.00266	0.001077	1350	2.469	0.0137	*
	1_TA - 3_S	-0.00182	0.001084	1350	-1.679	0.0933	.
	2_GA - 3_S	-0.00448	0.001069	1350	-4.192	<.0001	***
	Condition = Height with Perturbation, Cohort = 1_OA:				:
	Muscle_pairwise	estimate	SE	df	t.ratio	p.value
	1_TA - 2_GA	0.000132	0.001061	1349	0.124	0.9013
	1_TA - 3_S	-0.00047	0.001061	1349	-0.443	0.6576
	2_GA - 3_S	-0.000602	0.001061	1349	-0.567	0.5706
	Condition = Ground, Cohort = 2_TCP:
	Muscle_pairwise	estimate	SE	df	t.ratio	p.value
	1_TA - 2_GA	-0.00214	0.00099	1354	-2.165	0.0306	*
	1_TA - 3_S	-0.00137	0.00099	1354	-1.383	0.1669
	2_GA - 3_S	0.000774	0.000971	1349	0.798	0.4252
	Condition = Height, Cohort = 2_TCP:
	Muscle_pairwise	estimate	SE	df	t.ratio	p.value
	1_TA - 2_GA	-0.00153	0.00096	1349	-1.594	0.1113
	1_TA - 3_S	7.51e-05	0.00096	1349	0.078	0.9376
	2_GA - 3_S	0.0016	0.00096	1349	1.672	0.0948	.
	Condition = Ground with Perturbation, Cohort = 2_TCP:
	Muscle_pairwise	estimate	SE	df	t.ratio	p.value
	1_TA - 2_GA	0.000728	0.00108	1353	0.674	0.5005
	1_TA - 3_S	-0.00177	0.001066	1352	-1.665	0.0962	.
	2_GA - 3_S	-0.0025	0.001034	1351	-2.42	0.0156	*
	Condition = Height with Perturbation, Cohort = 2_TCP:
	Muscle_pairwise	estimate	SE	df	t.ratio	p.value
	1_TA - 2_GA	-9.22e-05	0.001006	1349	-0.092	0.927
	1_TA - 3_S	-0.00185	0.001006	1349	-1.836	0.0666	.
	2_GA - 3_S	-0.00176	0.001006	1349	-1.744	0.0813	.
	Condition = Ground, Cohort = 3_YA:
	Muscle_pairwise	estimate	SE	df	t.ratio	p.value
	1_TA - 2_GA	0.00375	0.001013	1350	3.707	0.0002	***
	1_TA - 3_S	0.00296	0.00102	1350	2.899	0.0038	**
	2_GA - 3_S	-0.000799	0.001013	1350	-0.788	0.4307
	Condition = Height, Cohort = 3_YA:
	Muscle_pairwise	estimate	SE	df	t.ratio	p.value
	1_TA - 2_GA	-0.00128	0.001006	1349	-1.274	0.2028
	1_TA - 3_S	-0.000212	0.001013	1350	-0.209	0.8344
	2_GA - 3_S	0.00107	0.001013	1350	1.057	0.2908
	Condition = Ground with Perturbation, Cohort = 3_YA:
	Muscle_pairwise	estimate	SE	df	t.ratio	p.value
	1_TA - 2_GA	-0.00387	0.001096	1354	-3.536	0.0004	***
	1_TA - 3_S	-0.00501	0.001129	1356	-4.438	<.0001	***
	2_GA - 3_S	-0.00113	0.001094	1350	-1.036	0.3006
	Condition = Height with Perturbation, Cohort = 3_YA:
	Muscle_pairwise	estimate	SE	df	t.ratio	p.value
	1_TA - 2_GA	-0.00237	0.001061	1349	-2.234	0.0257	*
	1_TA - 3_S	-0.00344	0.001061	1349	-3.245	0.0012	**
	2_GA - 3_S	-0.00107	0.001061	1349	-1.011	0.3121

## Sheet: TableS3. γ_posthoc t-test
Table S3 γ CMC Post hoc t-tests		Signif. codes: *** = p < 0.001, ** = p < 0.01, * = p < 0.05
Single Effect
Cohort	contrast	estimate	SE	df	t.ratio	p.value
	1_OA - 2_TCP	0.00135	0.00116	35.6	1.162	0.4829
	1_OA - 3_YA	0.00498	0.00119	35.5	4.195	0.0005	***
	2_TCP - 3_YA	0.00363	0.00114	33.4	3.193	0.0084	**
Condition	contrast	estimate	SE	df	t.ratio	p.value
	Ground - Height	0.00153	0.000784	1330	1.951	0.2074
	Ground - Ground with Perturbation	-3.75e-05	0.000819	1362	-0.046	1
	Ground - Height with Perturbation	-0.00132	0.0008	1362	-1.654	0.349
	Height - Ground with Perturbation	-0.00157	0.000801	1362	-1.957	0.2048
	Height - Height with Perturbation	-0.00285	0.000781	1362	-3.652	0.0015	**
	Ground with Perturbation - Height with Perturbation	-0.00129	0.000794	1331	-1.618	0.3685
Muscle	contrast	estimate	SE	df	t.ratio	p.value
	1_TA - 2_GA	-0.002013	0.000676	1330	-2.978	0.0083	**
	1_TA - 3_S	-0.000866	0.000691	1333	-1.253	0.4221
	2_GA - 3_S	0.001147	0.000684	1331	1.677	0.2145
Two-way Interaction Effect
Cohort: Condition	Cohort = 1_OA:
	contrast	estimate	SE	df	t.ratio	p.value
	Ground - Height	0.005499	0.00151	1331	3.636	0.0016	**
	Ground - Ground with Perturbation	0.005265	0.00156	1352	3.376	0.0042	**
	Ground - Height with Perturbation	-0.000245	0.00151	1349	-0.162	0.9985
	Height - Ground with Perturbation	-0.000234	0.00149	1346	-0.157	0.9986
	Height - Height with Perturbation	-0.005744	0.00145	1343	-3.973	0.0004	***
	Ground with Perturbation - Height with Perturbation	-0.00551	0.00142	1332	-3.883	0.0006	***
	Cohort = 2_TCP:
	contrast	estimate	SE	df	t.ratio	p.value
	Ground - Height	-0.002206	0.00124	1329	-1.776	0.2852
	Ground - Ground with Perturbation	-0.005075	0.00131	1353	-3.873	0.0006	***
	Ground - Height with Perturbation	-0.002878	0.00128	1351	-2.247	0.1113
	Height - Ground with Perturbation	-0.00287	0.0013	1351	-2.207	0.1217
	Height - Height with Perturbation	-0.000672	0.00127	1349	-0.529	0.952
	Ground with Perturbation - Height with Perturbation	0.002197	0.00132	1332	1.664	0.3435
	Cohort = 3_YA:
	contrast	estimate	SE	df	t.ratio	p.value
	Ground - Height	0.001297	0.00131	1329	0.993	0.7535
	Ground - Ground with Perturbation	-0.000302	0.00138	1353	-0.22	0.9963
	Ground - Height with Perturbation	-0.000846	0.00135	1353	-0.626	0.9238
	Height - Ground with Perturbation	-0.0016	0.00136	1351	-1.176	0.6425
	Height - Height with Perturbation	-0.002143	0.00134	1351	-1.603	0.3771
	Ground with Perturbation - Height with Perturbation	-0.000544	0.00139	1330	-0.393	0.9795
	Condition = Ground:
	contrast	estimate	SE	df	t.ratio	p.value
	1_OA - 2_TCP	0.00652	0.00171	168	3.802	0.0006	***
	1_OA - 3_YA	0.00757	0.00175	167	4.321	0.0001	***
	2_TCP - 3_YA	0.00105	0.00158	134	0.664	0.7845
	Condition = Height:
	contrast	estimate	SE	df	t.ratio	p.value
	1_OA - 2_TCP	-0.00119	0.00165	144	-0.721	0.7514
	1_OA - 3_YA	0.00337	0.00168	143	2.002	0.1153
	2_TCP - 3_YA	0.00455	0.00156	127	2.915	0.0116	*
	Condition = Ground with_P:
	contrast	estimate	SE	df	t.ratio	p.value
	1_OA - 2_TCP	-0.00382	0.0017	164	-2.251	0.0659	.
	1_OA - 3_YA	0.002	0.00174	163	1.154	0.4827
	2_TCP - 3_YA	0.00582	0.00167	157	3.483	0.0018	**
	Condition = Height with Perturbation
	contrast	estimate	SE	df	t.ratio	p.value
	1_OA - 2_TCP	0.00388	0.00163	142	2.378	0.0488	*
	1_OA - 3_YA	0.00697	0.00167	143	4.16	0.0002	***
	2_TCP - 3_YA	0.00308	0.00163	143	1.892	0.1448
Cohort: Muscle	Cohort = 1_OA
	contrast	estimate	SE	df	t.ratio	p.value
	1_TA - 2_GA	-0.00102	0.00125	1332	-0.816	0.6932
	1_TA - 3_S	0.00314	0.0013	1339	2.424	0.041	*
	2_GA - 3_S	0.00416	0.00127	1334	3.277	0.0031	**
	Cohort = 2_TCP:
	contrast	estimate	SE	df	t.ratio	p.value
	1_TA - 2_GA	-0.00276	0.0011	1329	-2.502	0.0333	*
	1_TA - 3_S	-0.00087	0.00111	1330	-0.781	0.715
	2_GA - 3_S	0.00189	0.00111	1329	1.702	0.2048
	Cohort = 3_YA:
	contrast	estimate	SE	df	t.ratio	p.value
	1_TA - 2_GA	-0.00226	0.00116	1328	-1.955	0.124
	1_TA - 3_S	-0.00487	0.00117	1329	-4.147	0.0001	***
	2_GA - 3_S	-0.00261	0.00117	1329	-2.234	0.066	.
	Muscle = 1_TA:
	contrast	estimate	SE	df	t.ratio	p.value
	1_OA - 2_TCP	0.00327	0.00152	108.7	2.154	0.0839	.
	1_OA - 3_YA	0.00806	0.00155	108.1	5.202	<.0001	***
	2_TCP - 3_YA	0.00479	0.00146	97.2	3.273	0.0042	**
	Muscle = 2_GA:
	contrast	estimate	SE	df	t.ratio	p.value
	1_OA - 2_TCP	0.00152	0.00149	102.3	1.02	0.5658
	1_OA - 3_YA	0.00682	0.00152	101.5	4.472	0.0001	***
	2_TCP - 3_YA	0.0053	0.00146	95.4	3.633	0.0013	**
	Muscle = 3_S:
	contrast	estimate	SE	df	t.ratio	p.value
	1_OA - 2_TCP	-0.000745	0.00153	115	-0.485	0.8785
	1_OA - 3_YA	5.07e-05	0.00157	115.4	0.032	0.9994
	2_TCP - 3_YA	0.000795	0.00148	101.5	0.537	0.8533
Three-way Interaction Effect
Cohort: Condition: Muscle	Cohort = 1_OA, Muscle = 1_TA:
	Condition_pairwise	estimate	SE	df	t.ratio	p.value
	Ground - Height	0.0136	0.00271	1336	5.029	<.0001	***
	Ground - Ground with Perturbation	0.0135	0.00268	1354	5.046	<.0001	***
	Ground - Height with Perturbation	0.00894	0.00266	1355	3.358	0.0008	***
	Height - Ground with Perturbation	-0.000129	0.00247	1358	-0.052	0.9584
	Height - Height with Perturbation	-0.00469	0.00245	1357	-1.913	0.056	.
	Ground with Perturbation - Height with Perturbation	-0.00456	0.00238	1328	-1.921	0.0549	.
	Cohort = 2_TCP, Muscle = 1_TA:
	Condition_pairwise	estimate	SE	df	t.ratio	p.value
	Ground - Height	-0.00254	0.00217	1329	-1.17	0.2423
	Ground - Ground with Perturbation	-0.00491	0.00225	1338	-2.186	0.029	*
	Ground - Height with Perturbation	-0.00225	0.00223	1338	-1.008	0.3136
	Height - Ground with Perturbation	-0.00237	0.00221	1337	-1.073	0.2835
	Height - Height with Perturbation	0.000294	0.00219	1336	0.134	0.8934
	Ground with Perturbation - Height with Perturbation	0.00266	0.00225	1328	1.181	0.2377
	Cohort = 3_YA, Muscle = 1_TA:
	Condition_pairwise	estimate	SE	df	t.ratio	p.value
	Ground - Height	-0.000878	0.00228	1329	-0.385	0.7006
	Ground - Ground with Perturbation	-0.00531	0.00235	1339	-2.261	0.0239	*
	Ground - Height with Perturbation	-0.00682	0.00235	1339	-2.904	0.0037	**
	Height - Ground with Perturbation	-0.00444	0.0023	1337	-1.925	0.0545	.
	Height - Height with Perturbation	-0.00595	0.0023	1337	-2.58	0.01	**
	Ground with Perturbation - Height with Perturbation	-0.00151	0.00236	1328	-0.641	0.5219
	Cohort = 1_OA, Muscle = 2_GA:
	Condition_pairwise	estimate	SE	df	t.ratio	p.value
	Ground - Height	4.65e-05	0.0025	1328	0.019	0.9852
	Ground - Ground with Perturbation	0.000737	0.00248	1352	0.297	0.7664
	Ground - Height with Perturbation	-0.00471	0.00245	1357	-1.919	0.0552	.
	Height - Ground with Perturbation	0.000691	0.00248	1352	0.278	0.7808
	Height - Height with Perturbation	-0.00475	0.00245	1357	-1.938	0.0529	.
	Ground with Perturbation - Height with Perturbation	-0.00545	0.00239	1331	-2.274	0.0231	*
	Cohort = 2_TCP, Muscle = 2_GA:
	Condition_pairwise	estimate	SE	df	t.ratio	p.value
	Ground - Height	-0.00367	0.00213	1328	-1.72	0.0857	.
	Ground - Ground with Perturbation	-0.00594	0.00222	1337	-2.674	0.0076	**
	Ground - Height with Perturbation	-0.00504	0.00219	1336	-2.299	0.0217	*
	Height - Ground with Perturbation	-0.00227	0.00222	1337	-1.022	0.307
	Height - Height with Perturbation	-0.00137	0.00219	1336	-0.625	0.5324
	Ground with Perturbation - Height with Perturbation	0.000902	0.00227	1329	0.398	0.6909
	Cohort = 3_YA, Muscle = 2_GA:
	Condition_pairwise	estimate	SE	df	t.ratio	p.value
	Ground - Height	-0.00194	0.00224	1328	-0.866	0.3869
	Ground - Ground with Perturbation	-0.00156	0.0023	1337	-0.675	0.4997
	Ground - Height with Perturbation	0.000115	0.0023	1337	0.05	0.9603
	Height - Ground with Perturbation	0.000381	0.0023	1337	0.165	0.8688
	Height - Height with Perturbation	0.00205	0.0023	1337	0.89	0.3735
	Ground with Perturbation - Height with Perturbation	0.00167	0.00236	1328	0.708	0.4789
	Cohort = 1_OA, Muscle = 3_S:
	Condition_pairwise	estimate	SE	df	t.ratio	p.value
	Ground - Height	0.00282	0.00265	1336	1.065	0.2871
	Ground - Ground with Perturbation	0.00156	0.00282	1362	0.553	0.5804
	Ground - Height with Perturbation	-0.00496	0.00263	1361	-1.89	0.0589	.
	Height - Ground with Perturbation	-0.00126	0.00268	1361	-0.473	0.6366
	Height - Height with Perturbation	-0.00778	0.00247	1358	-3.15	0.0017	**
	Ground with Perturbation - Height with Perturbation	-0.00652	0.0026	1336	-2.51	0.0122	*
	Cohort = 2_TCP, Muscle = 3_S:
	Condition_pairwise	estimate	SE	df	t.ratio	p.value
	Ground - Height	-0.000406	0.00215	1328	-0.189	0.8499
	Ground - Ground with Perturbation	-0.00438	0.00231	1342	-1.898	0.0579	.
	Ground - Height with Perturbation	-0.00135	0.0022	1337	-0.612	0.5406
	Height - Ground with Perturbation	-0.00397	0.00229	1341	-1.731	0.0837	.
	Height - Height with Perturbation	-0.000942	0.00219	1336	-0.43	0.6672
	Ground with Perturbation - Height with Perturbation	0.00303	0.00234	1334	1.295	0.1954
	Cohort = 3_YA, Muscle = 3_S:
	Condition_pairwise	estimate	SE	df	t.ratio	p.value
	Ground - Height	0.00671	0.00227	1329	2.958	0.0031	**
	Ground - Ground with Perturbation	0.00596	0.00246	1342	2.428	0.0153	*
	Ground - Height with Perturbation	0.00417	0.00233	1338	1.787	0.0741	.
	Height - Ground with Perturbation	-0.000744	0.00243	1340	-0.307	0.7591
	Height - Height with Perturbation	-0.00254	0.0023	1337	-1.1	0.2715
	Ground with Perturbation - Height with Perturbation	-0.00179	0.00248	1332	-0.723	0.47
	Condition = Ground, Muscle = 1_TA:
	Cohort_pairwise	estimate	SE	df	t.ratio	p.value
	1_OA - 2_TCP	0.0147	0.00275	733	5.345	<.0001	***
	1_OA - 3_YA	0.0203	0.00281	729	7.244	<.0001	***
	2_TCP - 3_YA	0.00562	0.00245	592	2.294	0.0221	*
	Condition = Height, Muscle = 1_TA:
	Cohort_pairwise	estimate	SE	df	t.ratio	p.value
	1_OA - 2_TCP	-0.00147	0.00251	601	-0.583	0.56
	1_OA - 3_YA	0.00582	0.00257	598	2.269	0.0236	*
	2_TCP - 3_YA	0.00729	0.00237	544	3.072	0.0022	**
	Condition = Ground with Perturbation, Muscle = 1_TA:
	Cohort_pairwise	estimate	SE	df	t.ratio	p.value
	1_OA - 2_TCP	-0.0037	0.00252	608	-1.472	0.1415
	1_OA - 3_YA	0.00151	0.00257	602	0.59	0.5552
	2_TCP - 3_YA	0.00522	0.0025	605	2.088	0.0372	*
	Condition = Height with Perturbation, Muscle = 1_TA:
	Cohort_pairwise	estimate	SE	df	t.ratio	p.value
	1_OA - 2_TCP	0.00352	0.00249	591	1.417	0.1571
	1_OA - 3_YA	0.00457	0.00255	593	1.791	0.0737	.
	2_TCP - 3_YA	0.00105	0.00249	597	0.421	0.6738
	Condition = Ground, Muscle = 2_GA:
	Cohort_pairwise	estimate	SE	df	t.ratio	p.value
	1_OA - 2_TCP	0.0042	0.00251	601	1.673	0.0949	.
	1_OA - 3_YA	0.00668	0.00257	598	2.605	0.0094	**
	2_TCP - 3_YA	0.00248	0.00237	544	1.046	0.2962
	Condition = Height, Muscle = 2_GA:
	Cohort_pairwise	estimate	SE	df	t.ratio	p.value
	1_OA - 2_TCP	0.000488	0.00251	601	0.194	0.8459
	1_OA - 3_YA	0.0047	0.00257	598	1.832	0.0674	.
	2_TCP - 3_YA	0.00421	0.00237	544	1.776	0.0763	.
	Condition = Ground with Perturbation, Muscle = 2_GA:
	Cohort_pairwise	estimate	SE	df	t.ratio	p.value
	1_OA - 2_TCP	-0.00247	0.00255	626	-0.971	0.332
	1_OA - 3_YA	0.00439	0.00258	612	1.699	0.0898	.
	2_TCP - 3_YA	0.00686	0.00251	613	2.731	0.0065	**
	Condition = Height with Perturbation, Muscle = 2_GA:
	Cohort_pairwise	estimate	SE	df	t.ratio	p.value
	1_OA - 2_TCP	0.00387	0.00249	591	1.558	0.1197
	1_OA - 3_YA	0.0115	0.00255	593	4.511	<.0001	***
	2_TCP - 3_YA	0.00763	0.00249	597	3.07	0.0022	**
	Condition = Ground, Muscle = 3_S:
	Cohort_pairwise	estimate	SE	df	t.ratio	p.value
	1_OA - 2_TCP	0.000643	0.00267	681	0.241	0.8099
	1_OA - 3_YA	-0.00431	0.00274	684	-1.574	0.1159
	2_TCP - 3_YA	-0.00495	0.00241	568	-2.052	0.0406	*
	Condition = Height, Muscle = 3_S:
	Cohort_pairwise	estimate	SE	df	t.ratio	p.value
	1_OA - 2_TCP	-0.00259	0.00251	601	-1.029	0.304
	1_OA - 3_YA	-0.00042	0.00257	598	-0.164	0.8699
	2_TCP - 3_YA	0.00216	0.00237	544	0.913	0.3618
	Condition = Ground with Perturbation, Muscle = 3_S:
	Cohort_pairwise	estimate	SE	df	t.ratio	p.value
	1_OA - 2_TCP	-0.00529	0.00279	748	-1.9	0.0578	.
	1_OA - 3_YA	9.98e-05	0.00286	757	0.035	0.9722
	2_TCP - 3_YA	0.00539	0.00269	707	2.007	0.0452	*
	Condition = Height with Perturbation, Muscle = 3_S:
	Cohort_pairwise	estimate	SE	df	t.ratio	p.value
	1_OA - 2_TCP	0.00426	0.0025	600	1.701	0.0895	.
	1_OA - 3_YA	0.00483	0.00257	602	1.882	0.0604	.
	2_TCP - 3_YA	0.000572	0.00249	597	0.23	0.8182
	Condition = Ground, Cohort = 1_OA:
	Muscle_pairwise	estimate	SE	df	t.ratio	p.value
	1_TA - 2_GA	0.008978	0.00271	1336	3.312	0.0009	***
	1_TA - 3_S	0.012303	0.00285	1347	4.312	<.0001	***
	2_GA - 3_S	0.003325	0.00265	1336	1.255	0.2098
	Condition = Height, Cohort = 1_OA:
	Muscle_pairwise	estimate	SE	df	t.ratio	p.value
	1_TA - 2_GA	-0.004605	0.0025	1328	-1.841	0.0658	.
	1_TA - 3_S	0.001494	0.0025	1328	0.597	0.5504
	2_GA - 3_S	0.0061	0.0025	1328	2.438	0.0149	*
	Condition = Ground with Perturbation, Cohort = 1_OA:
	Muscle_pairwise	estimate	SE	df	t.ratio	p.value
	1_TA - 2_GA	-0.003786	0.00241	1332	-1.569	0.1168
	1_TA - 3_S	0.000359	0.0026	1337	0.138	0.8903
	2_GA - 3_S	0.004144	0.00262	1338	1.584	0.1134
	Condition = Height with Perturbation, Cohort = 1_OA:
	Muscle_pairwise	estimate	SE	df	t.ratio	p.value
	1_TA - 2_GA	-0.004666	0.00236	1328	-1.978	0.0481	*
	1_TA - 3_S	-0.001596	0.00238	1328	-0.672	0.5017
	2_GA - 3_S	0.00307	0.00238	1328	1.292	0.1965
	Condition = Ground, Cohort = 2_TCP:
	Muscle_pairwise	estimate	SE	df	t.ratio	p.value
	1_TA - 2_GA	-0.001525	0.00217	1329	-0.702	0.4829
	1_TA - 3_S	-0.001761	0.00219	1330	-0.806	0.4205
	2_GA - 3_S	-0.000236	0.00215	1328	-0.11	0.9124
	Condition = Height, Cohort = 2_TCP:
	Muscle_pairwise	estimate	SE	df	t.ratio	p.value
	1_TA - 2_GA	-0.002652	0.00213	1328	-1.243	0.2141
	1_TA - 3_S	0.000375	0.00213	1328	0.176	0.8607
	2_GA - 3_S	0.003026	0.00213	1328	1.419	0.1563
	Condition = Ground with Perturbation, Cohort = 2_TCP:
	Muscle_pairwise	estimate	SE	df	t.ratio	p.value
	1_TA - 2_GA	-0.002555	0.00228	1328	-1.12	0.2629
	1_TA - 3_S	-0.001231	0.00235	1332	-0.524	0.6006
	2_GA - 3_S	0.001324	0.00237	1333	0.559	0.576
	Condition = Height with Perturbation, Cohort = 2_TCP:
	Muscle_pairwise	estimate	SE	df	t.ratio	p.value
	1_TA - 2_GA	-0.004313	0.00224	1328	-1.928	0.0541	.
	1_TA - 3_S	-0.000861	0.00224	1328	-0.385	0.7004
	2_GA - 3_S	0.003452	0.00224	1328	1.543	0.1231
	Condition = Ground, Cohort = 3_YA:
	Muscle_pairwise	estimate	SE	df	t.ratio	p.value
	1_TA - 2_GA	-0.004667	0.00228	1329	-2.044	0.0411	*
	1_TA - 3_S	-0.012332	0.00231	1329	-5.334	<.0001	***
	2_GA - 3_S	-0.007665	0.00227	1329	-3.381	0.0007	***
	Condition = Height, Cohort = 3_YA:
	Muscle_pairwise	estimate	SE	df	t.ratio	p.value
	1_TA - 2_GA	-0.005726	0.00224	1328	-2.559	0.0106	*
	1_TA - 3_S	-0.004747	0.00224	1328	-2.122	0.034	*
	2_GA - 3_S	0.000979	0.00224	1328	0.437	0.6618
	Condition = Ground with Perturbation, Cohort = 3_YA:
	Muscle_pairwise	estimate	SE	df	t.ratio	p.value
	1_TA - 2_GA	-0.00091	0.00236	1328	-0.386	0.6997
	1_TA - 3_S	-0.001056	0.00248	1332	-0.426	0.6699
	2_GA - 3_S	-0.000146	0.00248	1332	-0.059	0.9529
	Condition = Height with Perturbation, Cohort = 3_YA:
	Muscle_pairwise	estimate	SE	df	t.ratio	p.value
	1_TA - 2_GA	0.002271	0.00236	1328	0.963	0.3357
	1_TA - 3_S	-0.001336	0.00236	1328	-0.567	0.5711
	2_GA - 3_S	-0.003608	0.00236	1328	-1.53	0.1263
